# Supplementary material for: Factors affecting stone free rate of primary percutaneous nephrolithotomy on staghorn calculi: a single center experience of 15 years
Source: F1000Res. 2016 Sep 30;5:2106. Originally published 2016 Aug 30. [Version 2] doi: 10.12688/f1000research.9509.2 (PMC5031123; doi:10.12688/f1000research.9509.2)
Supplement: Raw data for Table 1, Table 2, and Table 3 of 'Factors affecting stone free rate of primary percutaneous nephrolithotomy on staghorn calculi: a single center experience of 15 years’ — All the raw data used in univariate and multivariate analises are provided. [file f1000research-5-10400-s0000.tgz]

Archive with 1 entries (1 files):
- f5337dbe-0414-487c-9cb0-3ee9db5662b5_Dataset_1.csv
