# Supplementary material for: Factors affecting stone free rate of primary percutaneous nephrolithotomy on staghorn calculi: a single center experience of 15 years
Source: F1000Res. 2016 Sep 30;5:2106. Originally published 2016 Aug 30. [Version 2] doi: 10.12688/f1000research.9509.2 (PMC5031123; doi:10.12688/f1000research.9509.2)
Supplement: Raw data for Table 1, Table 2, and Table 3 of 'Factors affecting stone free rate of primary percutaneous nephrolithotomy on staghorn calculi: a single center experience of 15 years’ — All the raw data used in univariate and multivariate analises are provided. [file f1000research-5-10400-s0000.tgz › f5337dbe-0414-487c-9cb0-3ee9db5662b5_Dataset_1.csv]

Patient Number	Sex	Age range (years)	Stone burden (mm2)	Body mass index (kg/m2)	Kidney morphology	History of ipsilateral renal stone open surgery	Calyx target for PCNL access	Amount of PCNL access	Anesthesia	Nephrostomy tube usage	Stone-free	Operative time (minute)	Length of hospital stay (days)	Perioperative transfusion	Complications
1	male	31-50	65	30.11	hydronephrosis	no	inferior	single	general	large tube	no	45	7	no	no
2	male	31-50	93	19.05	hydronephrosis	no	inferior	single	general	large tube	no	170	7	no	no
3	male	31-50	93	24.22	hydronephrosis	no	inferior	single	general	large tube	no	95	7	no	no
4	female	31-50	59	31.25	hydronephrosis	yes	inferior	single	general	large tube	no	150	11	no	no
5	male	51-70	76	20.03	hydronephrosis	no	inferior	single	general	large tube	no	60	7	yes	no
6	male	31-50	70	25.22	hydronephrosis	no	inferior	single	spinal	large tube	yes	120	12	no	no
7	female	18-30	64	31.25	hydronephrosis	yes	inferior	single	general	small tube	no	180	3	no	no
8	male	31-50	30	31.25	hydronephrosis	no	inferior	single	general	large tube	no	90	6	no	no
9	male	31-50	35	31.25	hydronephrosis	no	inferior	single	general	large tube	no	120	6	no	no
10	female	31-50	40	31.25	No hydronephrosis	no	inferior	single	general	large tube	yes	160	4	no	no
11	female	51-70	56	28.52	No hydronephrosis	no	inferior	single	general	large tube	no	210	15	yes	bleeding
12	female	51-70	73	25	hydronephrosis	no	inferior	single	general	tubeless	yes	210	31	yes	bleeding
13	male	51-70	36	27.06	hydronephrosis	no	inferior	single	general	large tube	no	60	6	yes	bleeding
14	male	51-70	56	25.39	hydronephrosis	no	inferior	single	general	large tube	yes	120	6	no	no
15	female	51-70	55	20.28	hydronephrosis	no	inferior	single	general	large tube	yes	120	4	no	no
16	male	31-50	41	30.11	No hydronephrosis	no	inferior	single	spinal	large tube	yes	60	4	no	no
17	male	31-50	65	19.05	hydronephrosis	no	inferior	single	general	large tube	yes	60	4	no	no
18	male	31-50	64	24.22	hydronephrosis	no	inferior	single	general	large tube	no	120	4	no	no
19	male	31-50	43	31.25	No hydronephrosis	yes	inferior	single	general	large tube	no	80	8	no	no
20	male	31-50	64	20.03	hydronephrosis	no	inferior	single	general	large tube	no	120	3	no	no
21	male	31-50	45	25.22	hydronephrosis	no	inferior	single	general	large tube	yes	90	3	no	urine leakage at the operative wound
22	male	31-50	46	31.25	No hydronephrosis	no	other than inferior	single	general	large tube	yes	90	4	no	no
23	male	31-50	55	31.25	hydronephrosis	yes	inferior	single	general	large tube	yes	90	6	no	no
24	male	51-70	50	31.25	No hydronephrosis	no	inferior	single	general	large tube	no	75	5	no	no
25	female	51-70	42	31.25	hydronephrosis	no	inferior	single	general	large tube	yes	120	3	no	no
26	male	31-50	60	28.52	hydronephrosis	no	inferior	single	spinal	large tube	no	120	7	no	no
27	female	31-50	68	25	hydronephrosis	no	inferior	single	general	small tube	no	90	5	no	no
28	male	51-70	47	27.06	hydronephrosis	no	inferior	single	general	large tube	yes	120	2	no	no
29	female	51-70	22	25.39	hydronephrosis	no	inferior	single	general	large tube	yes	120	7	no	no
30	male	31-50	100	20.28	hydronephrosis	yes	other than inferior	multiple	spinal	large tube	no	120	4	no	no
31	female	51-70	27	30.11	hydronephrosis	yes	inferior	single	spinal	large tube	yes	60	6	no	no
32	male	51-70	80	19.05	hydronephrosis	no	inferior	single	spinal	large tube	no	60	5	no	no
33	female	51-70	67	24.22	hydronephrosis	no	inferior	single	spinal	large tube	yes	60	4	no	no
34	female	18-30	70	19.11	hydronephrosis	no	inferior	single	general	small tube	no	120	12	no	intestinal perforation
35	male	31-50	60	31.59	hydronephrosis	no	inferior	single	general	large tube	no	105	7	no	no
36	female	31-50	57	30.11	hydronephrosis	no	inferior	single	general	small tube	yes	70	5	no	no
37	male	51-70	40	19.05	No hydronephrosis	yes	inferior	single	general	small tube	no	60	3	no	no
38	male	51-70	32	24.22	hydronephrosis	yes	inferior	single	general	small tube	yes	30	2	no	no
39	male	? 71	40	31.25	hydronephrosis	no	inferior	single	general	small tube	yes	90	4	no	no
40	male	31-50	56	20.03	hydronephrosis	no	other than inferior	single	general	small tube	no	90	6	no	no
41	male	31-50	45	25.22	No hydronephrosis	yes	inferior	single	spinal	small tube	yes	45	4	no	no
42	male	31-50	55	31.25	hydronephrosis	no	inferior	single	spinal	large tube	yes	60	2	no	no
43	male	51-70	56	31.25	hydronephrosis	no	inferior	single	spinal	small tube	no	90	5	no	no
44	female	51-70	47	31.25	hydronephrosis	yes	inferior	single	spinal	small tube	no	60	4	no	no
45	female	51-70	38	31.25	hydronephrosis	no	inferior	single	spinal	small tube	yes	60	2	no	no
46	female	51-70	60	28.52	hydronephrosis	no	inferior	single	spinal	small tube	yes	60	5	no	no
47	female	31-50	60	25	hydronephrosis	no	inferior	single	general	large tube	no	90	3	no	bleeding
48	male	31-50	83	27.06	No hydronephrosis	no	inferior	single	general	large tube	yes	90	4	no	no
49	male	31-50	76	25.39	hydronephrosis	yes	inferior	single	general	large tube	no	75	4	no	no
50	male	31-50	40	20.28	hydronephrosis	yes	inferior	single	general	large tube	no	120	5	no	no
51	male	31-50	35	30.11	hydronephrosis	yes	inferior	single	general	small tube	yes	60	4	no	no
52	male	51-70	54	19.05	No hydronephrosis	yes	inferior	single	general	small tube	yes	90	4	no	no
53	male	51-70	54	24.22	No hydronephrosis	no	inferior	single	general	small tube	yes	90	3	no	no
54	female	51-70	71	31.25	hydronephrosis	no	inferior	single	general	small tube	yes	60	3	yes	bleeding
55	male	51-70	29	20.03	No hydronephrosis	yes	inferior	single	general	large tube	yes	40	7	no	no
56	female	51-70	70	25.22	hydronephrosis	no	other than inferior	multiple	general	small tube	no	60	3	yes	bleeding
57	male	51-70	58	31.25	hydronephrosis	no	inferior	single	general	small tube	yes	90	3	no	no
58	female	18-30	52	31.25	hydronephrosis	yes	inferior	single	spinal	small tube	yes	120	6	no	no
59	male	31-50	70	31.25	hydronephrosis	yes	other than inferior	multiple	spinal	small tube	no	90	4	no	no
60	female	31-50	40	31.25	hydronephrosis	no	inferior	single	spinal	small tube	yes	60	4	yes	no
61	male	51-70	42	28.52	hydronephrosis	yes	inferior	single	spinal	small tube	yes	70	6	no	no
62	male	51-70	45	25	hydronephrosis	no	inferior	single	spinal	small tube	no	45	5	no	no
63	female	51-70	32	27.06	hydronephrosis	yes	other than inferior	multiple	spinal	small tube	yes	60	4	no	no
64	male	51-70	38	25.39	hydronephrosis	no	inferior	single	spinal	small tube	no	80	5	no	no
65	female	51-70	31	20.28	hydronephrosis	no	inferior	single	spinal	small tube	yes	60	10	no	no
66	male	51-70	30	30.11	hydronephrosis	no	inferior	single	spinal	large tube	yes	40	2	no	no
67	male	51-70	45	19.05	No hydronephrosis	no	inferior	single	spinal	small tube	yes	40	4	no	no
68	female	? 71	50	24.22	hydronephrosis	no	other than inferior	single	spinal	small tube	yes	90	7	no	no
69	male	? 71	32	31.25	No hydronephrosis	no	inferior	single	spinal	small tube	yes	45	2	no	no
70	male	51-70	32	20.03	hydronephrosis	no	inferior	single	general	large tube	yes	40	7	no	no
71	male	51-70	45	25.22	No hydronephrosis	no	inferior	single	general	large tube	yes	60	5	no	no
72	male	51-70	51	31.25	hydronephrosis	no	inferior	single	general	small tube	no	60	2	no	no
73	male	31-50	67	31.25	No hydronephrosis	no	inferior	single	spinal	small tube	yes	90	4	no	no
74	male	31-50	55	31.25	hydronephrosis	no	inferior	single	spinal	small tube	yes	90	3	no	no
75	male	31-50	39	31.25	hydronephrosis	yes	inferior	single	spinal	small tube	no	60	5	no	no
76	female	31-50	46	28.52	No hydronephrosis	no	inferior	single	spinal	small tube	yes	45	4	no	no
77	male	51-70	43	25	hydronephrosis	no	inferior	single	spinal	small tube	yes	70	5	no	no
78	male	51-70	40	27.06	hydronephrosis	no	inferior	single	spinal	small tube	no	60	2	no	no
79	female	51-70	69	25.39	No hydronephrosis	no	inferior	single	spinal	small tube	no	120	2	no	no
80	male	51-70	81	20.28	No hydronephrosis	no	inferior	single	spinal	small tube	yes	60	5	no	no
81	male	51-70	30	22.86	No hydronephrosis	yes	inferior	single	spinal	small tube	yes	60	5	no	no
82	male	51-70	40	26.45	hydronephrosis	no	inferior	single	spinal	small tube	yes	90	3	no	no
83	female	51-70	80	19.53	hydronephrosis	no	inferior	single	spinal	small tube	no	120	2	no	no
84	female	51-70	55	17.9	hydronephrosis	no	inferior	single	spinal	small tube	yes	60	2	no	no
85	female	51-70	55	19.53	hydronephrosis	no	inferior	single	spinal	small tube	yes	60	2	no	no
86	female	51-70	42	17.9	No hydronephrosis	no	inferior	single	spinal	small tube	yes	65	3	no	no
87	female	51-70	75	17.9	No hydronephrosis	no	inferior	single	spinal	small tube	no	150	5	yes	no
88	male	18-30	89	20.89	hydronephrosis	no	inferior	single	general	large tube	no	60	4	no	no
89	female	31-50	49	20.89	hydronephrosis	yes	inferior	single	general	large tube	no	90	8	no	no
90	male	31-50	80	22.04	No hydronephrosis	yes	inferior	single	general	large tube	no	90	6	no	no
91	female	31-50	42	20.89	hydronephrosis	yes	other than inferior	single	general	large tube	yes	60	2	no	no
92	female	31-50	35	29.43	hydronephrosis	no	inferior	single	general	large tube	yes	60	5	no	no
93	male	31-50	87	23.88	No hydronephrosis	no	inferior	single	general	large tube	no	90	4	no	no
94	male	31-50	98	23.88	No hydronephrosis	no	inferior	single	general	large tube	yes	90	4	no	no
95	male	31-50	75	20.89	No hydronephrosis	no	other than inferior	single	general	large tube	yes	30	2	no	no
96	female	51-70	35	31.99	hydronephrosis	no	inferior	single	general	large tube	yes	30	3	no	no
97	male	51-70	45	25.71	No hydronephrosis	no	inferior	single	general	large tube	yes	60	6	no	urine leakage at the operative wound
98	male	51-70	45	23.53	hydronephrosis	no	inferior	single	general	large tube	yes	60	2	no	no
99	female	51-70	55	25.71	hydronephrosis	no	inferior	single	general	large tube	yes	60	5	no	no
100	male	31-50	25	25.71	hydronephrosis	no	inferior	single	spinal	small tube	yes	60	3	no	no
101	male	31-50	40	20.2	hydronephrosis	no	inferior	single	spinal	small tube	yes	160	4	no	no
102	male	31-50	30	24.61	hydronephrosis	yes	inferior	single	spinal	small tube	yes	60	4	no	no
103	male	31-50	46	21.22	No hydronephrosis	no	inferior	single	spinal	small tube	no	45	4	no	no
104	male	31-50	65	30.8	hydronephrosis	no	inferior	single	spinal	small tube	no	60	2	no	no
105	male	31-50	42	25.71	No hydronephrosis	yes	inferior	single	spinal	small tube	yes	45	5	no	no
106	female	51-70	43	26.56	No hydronephrosis	yes	inferior	single	spinal	small tube	no	90	3	no	no
107	male	51-70	75	21.3	No hydronephrosis	no	inferior	single	spinal	small tube	yes	45	2	no	no
108	male	51-70	43	30.42	hydronephrosis	no	inferior	single	spinal	large tube	yes	90	2	no	no
109	male	51-70	64	25.71	hydronephrosis	no	inferior	single	spinal	small tube	no	40	4	no	no
110	male	51-70	56	19.78	hydronephrosis	no	inferior	single	spinal	small tube	no	45	2	no	no
111	female	? 71	70	21.36	No hydronephrosis	yes	other than inferior	single	spinal	small tube	yes	60	9	no	infection
112	male	? 71	49	26.99	hydronephrosis	no	inferior	single	spinal	small tube	yes	30	2	no	no
113	male	51-70	35	25.71	No hydronephrosis	no	inferior	single	spinal	small tube	yes	180	2	no	no
114	male	31-50	23	25.71	hydronephrosis	no	inferior	single	general	small tube	yes	45	6	no	no
115	male	51-70	20	25.71	hydronephrosis	no	inferior	single	general	small tube	yes	100	3	no	no
116	female	51-70	20	25.71	hydronephrosis	no	inferior	single	general	large tube	yes	80	3	no	no
117	male	18-30	15	25.71	No hydronephrosis	no	inferior	single	spinal	small tube	yes	60	4	no	no
118	male	31-50	55	23.72	No hydronephrosis	no	inferior	single	spinal	tubeless	yes	60	2	no	no
119	male	31-50	40	25.99	hydronephrosis	no	inferior	single	spinal	tubeless	no	60	4	no	no
120	male	31-50	25	23.88	hydronephrosis	no	inferior	single	spinal	small tube	yes	60	2	no	no
121	female	31-50	25	20.34	hydronephrosis	no	inferior	single	spinal	small tube	yes	150	5	no	no
122	male	31-50	80	18.37	No hydronephrosis	no	inferior	single	spinal	tubeless	no	90	2	yes	no
123	male	31-50	56	13.96	hydronephrosis	no	inferior	single	spinal	small tube	no	180	2	no	no
124	female	31-50	45	18.37	hydronephrosis	no	inferior	single	spinal	small tube	no	120	1	yes	no
125	female	31-50	55	21.48	No hydronephrosis	yes	inferior	single	spinal	small tube	yes	60	2	yes	no
126	male	31-50	35	25.95	hydronephrosis	no	inferior	single	spinal	small tube	yes	120	3	no	no
127	female	31-50	30	18.37	hydronephrosis	no	inferior	single	spinal	small tube	yes	45	3	no	no
128	male	51-70	40	18.37	hydronephrosis	no	inferior	single	spinal	small tube	yes	150	3	no	no
129	male	51-70	52	25.39	hydronephrosis	no	inferior	single	spinal	small tube	no	60	4	no	no
130	male	51-70	45	18.37	No hydronephrosis	no	inferior	single	spinal	tubeless	yes	80	2	no	no
131	male	51-70	40	18.37	No hydronephrosis	yes	inferior	single	spinal	small tube	yes	90	3	no	no
132	male	51-70	40	18.37	No hydronephrosis	no	inferior	single	spinal	tubeless	no	120	4	no	no
133	male	51-70	50	29.4	No hydronephrosis	no	inferior	single	spinal	small tube	no	60	5	no	no
134	male	51-70	30	21.48	hydronephrosis	yes	inferior	single	spinal	small tube	yes	60	13	no	no
135	male	51-70	60	25.1	hydronephrosis	no	inferior	single	spinal	small tube	yes	60	2	no	no
136	female	51-70	20	18.37	hydronephrosis	no	inferior	single	spinal	large tube	yes	110	8	yes	no
137	female	51-70	66	18.37	No hydronephrosis	no	inferior	single	spinal	small tube	yes	100	2	no	no
138	female	51-70	45	27.77	hydronephrosis	no	inferior	single	spinal	tubeless	yes	60	3	no	no
139	male	? 71	51	20.03	No hydronephrosis	yes	inferior	single	spinal	small tube	no	60	5	no	no
140	female	31-50	75	18.37	No hydronephrosis	yes	inferior	single	spinal	tubeless	yes	120	5	yes	no
141	male	31-50	53	27.55	hydronephrosis	no	inferior	single	spinal	tubeless	yes	60	2	no	no
142	male	51-70	38	18.37	hydronephrosis	no	inferior	single	spinal	tubeless	yes	60	3	no	no
143	male	51-70	63	18.37	hydronephrosis	no	inferior	single	spinal	small tube	no	60	2	no	no
144	male	51-70	30	18.37	hydronephrosis	no	inferior	single	spinal	small tube	yes	120	4	no	no
145	male	51-70	68	19.83	hydronephrosis	no	inferior	single	spinal	small tube	no	120	6	no	no
146	male	51-70	62	30.49	No hydronephrosis	no	inferior	single	spinal	small tube	no	120	4	no	no
147	female	31-50	42	22.22	hydronephrosis	no	inferior	single	spinal	small tube	no	60	13	no	no
148	female	31-50	26	22.22	hydronephrosis	no	inferior	single	spinal	small tube	yes	60	5	no	no
149	male	51-70	43	30.49	No hydronephrosis	no	other than inferior	single	spinal	tubeless	yes	60	2	no	no
150	male	31-50	35	30.49	hydronephrosis	no	inferior	single	general	tubeless	yes	60	2	no	no
151	female	31-50	40	22.5	No hydronephrosis	yes	inferior	single	spinal	small tube	yes	60	4	no	no
152	male	31-50	37	24.77	hydronephrosis	yes	inferior	single	spinal	tubeless	yes	70	2	no	no
153	female	31-50	67	30.47	hydronephrosis	no	other than inferior	multiple	spinal	small tube	no	90	3	no	no
154	male	31-50	30	32.08	hydronephrosis	no	inferior	single	spinal	small tube	yes	60	3	no	no
155	female	31-50	54	18.37	hydronephrosis	no	other than inferior	multiple	spinal	small tube	no	120	6	no	no
156	female	31-50	60	30.49	hydronephrosis	no	inferior	single	spinal	small tube	yes	60	4	no	no
157	male	31-50	70	24.77	hydronephrosis	no	inferior	single	spinal	small tube	no	90	3	no	no
158	male	31-50	35	30.49	hydronephrosis	no	inferior	single	spinal	small tube	yes	60	4	no	no
159	male	31-50	55	31.22	hydronephrosis	no	other than inferior	multiple	spinal	tubeless	no	60	3	no	no
160	male	31-50	49	29.05	hydronephrosis	no	inferior	single	spinal	small tube	no	60	2	no	no
161	female	31-50	50	34.38	hydronephrosis	no	inferior	single	spinal	small tube	yes	60	5	yes	no
162	male	31-50	25	23.44	hydronephrosis	no	other than inferior	single	spinal	tubeless	yes	40	3	no	no
163	female	31-50	60	23.44	hydronephrosis	no	inferior	single	spinal	tubeless	yes	60	3	no	no
164	female	31-50	85	30.11	hydronephrosis	no	other than inferior	multiple	spinal	small tube	yes	80	3	no	no
165	male	31-50	56	19.05	No hydronephrosis	no	inferior	single	spinal	large tube	no	75	11	yes	no
166	male	31-50	75	24.22	hydronephrosis	no	inferior	single	spinal	tubeless	yes	60	3	no	no
167	male	31-50	57	31.25	hydronephrosis	no	inferior	single	spinal	small tube	yes	80	7	no	no
168	female	31-50	40	20.03	hydronephrosis	no	inferior	single	spinal	tubeless	no	50	5	no	no
169	female	31-50	30	25.22	No hydronephrosis	no	other than inferior	multiple	spinal	small tube	yes	60	4	no	no
170	male	51-70	45	31.25	hydronephrosis	no	inferior	single	spinal	small tube	no	60	3	no	no
171	female	51-70	25	31.25	hydronephrosis	yes	inferior	single	spinal	small tube	yes	60	3	no	no
172	female	51-70	25	31.25	hydronephrosis	yes	inferior	single	spinal	small tube	yes	60	4	no	no
173	female	51-70	30	31.25	hydronephrosis	no	other than inferior	multiple	spinal	tubeless	yes	90	5	no	no
174	male	51-70	30	28.52	No hydronephrosis	no	inferior	single	spinal	small tube	yes	45	3	no	no
175	female	51-70	54	25	hydronephrosis	yes	other than inferior	single	spinal	small tube	no	150	4	no	no
176	female	51-70	45	27.06	No hydronephrosis	no	inferior	single	spinal	small tube	yes	60	5	no	no
177	male	51-70	52	25.39	hydronephrosis	no	inferior	single	spinal	small tube	yes	60	5	no	no
178	male	51-70	63	20.28	No hydronephrosis	yes	inferior	single	spinal	tubeless	yes	40	3	no	no
179	female	51-70	20	19.36	hydronephrosis	no	inferior	single	spinal	tubeless	yes	20	3	no	no
180	male	51-70	45	27.68	No hydronephrosis	yes	inferior	single	spinal	small tube	yes	60	11	yes	no
181	male	51-70	43	21.34	No hydronephrosis	no	other than inferior	single	spinal	tubeless	yes	50	3	no	no
182	male	51-70	50	29.4	No hydronephrosis	yes	inferior	single	spinal	small tube	no	60	7	no	no
183	male	51-70	22	27.68	hydronephrosis	no	inferior	single	spinal	tubeless	yes	60	7	no	no
184	female	51-70	30	27.68	hydronephrosis	no	inferior	single	spinal	tubeless	yes	80	5	no	no
185	male	51-70	30	21.48	hydronephrosis	yes	inferior	single	spinal	small tube	yes	60	14	no	no
186	male	51-70	50	27.68	No hydronephrosis	no	inferior	single	spinal	tubeless	no	60	4	no	no
187	female	51-70	54	27.68	hydronephrosis	no	inferior	single	spinal	small tube	yes	60	3	no	no
188	male	51-70	35	27.68	No hydronephrosis	no	inferior	single	spinal	tubeless	yes	60	16	no	no
189	female	51-70	67	19.49	No hydronephrosis	no	inferior	single	spinal	tubeless	no	60	3	no	no
190	female	51-70	55	24.97	hydronephrosis	no	inferior	single	spinal	tubeless	yes	60	4	no	no
191	male	51-70	50	22.49	hydronephrosis	no	inferior	single	spinal	small tube	yes	90	5	yes	no
192	female	51-70	70	22.22	hydronephrosis	no	inferior	single	spinal	tubeless	no	60	4	no	no
193	male	51-70	33	20.76	hydronephrosis	no	inferior	single	spinal	small tube	yes	60	3	no	no
194	male	51-70	41	20.96	hydronephrosis	yes	inferior	single	spinal	small tube	no	60	3	no	no
195	male	51-70	22	23.12	No hydronephrosis	yes	inferior	single	spinal	tubeless	yes	50	2	no	no
196	male	51-70	50	28.13	hydronephrosis	yes	inferior	single	spinal	small tube	yes	80	5	no	no
197	male	? 71	45	22.09	No hydronephrosis	no	inferior	single	spinal	tubeless	no	90	4	no	no
198	male	51-70	47	19.53	No hydronephrosis	no	other than inferior	single	spinal	tubeless	yes	90	8	no	no
199	female	51-70	125	21.23	No hydronephrosis	yes	inferior	single	general	tubeless	no	180	3	no	no
200	male	18-30	35	24.56	No hydronephrosis	yes	inferior	single	spinal	tubeless	yes	60	3	no	no
201	male	31-50	40	28.41	No hydronephrosis	no	inferior	single	spinal	tubeless	yes	60	3	no	no
202	female	31-50	65	21.33	No hydronephrosis	no	inferior	single	spinal	small tube	no	60	4	yes	bleeding
203	male	31-50	90	29.41	No hydronephrosis	yes	other than inferior	multiple	spinal	small tube	no	100	7	yes	bleeding
204	male	31-50	40	30.1	No hydronephrosis	no	inferior	single	spinal	tubeless	yes	60	4	no	no
205	male	31-50	52	20.76	hydronephrosis	yes	inferior	single	spinal	small tube	yes	120	6	no	no
206	male	31-50	50	27.16	hydronephrosis	yes	inferior	single	spinal	tubeless	no	80	5	no	bleeding
207	male	31-50	38	22.49	No hydronephrosis	no	inferior	single	spinal	small tube	no	60	4	no	no
208	female	31-50	58	30.3	No hydronephrosis	yes	other than inferior	single	spinal	small tube	no	90	4	no	no
209	male	31-50	46	26.35	No hydronephrosis	no	inferior	single	spinal	small tube	no	60	3	no	no
210	male	31-50	40	22.23	hydronephrosis	no	inferior	single	spinal	small tube	no	30	4	no	no
211	male	31-50	107	21.48	hydronephrosis	no	inferior	single	spinal	tubeless	no	60	4	yes	no
212	male	51-70	90	24.22	hydronephrosis	no	inferior	single	spinal	tubeless	no	80	3	no	no
213	female	51-70	46	18.73	No hydronephrosis	no	other than inferior	single	spinal	tubeless	yes	90	6	no	no
214	male	51-70	70	25.71	No hydronephrosis	no	inferior	single	spinal	small tube	yes	100	4	no	no
215	male	51-70	34	23.88	hydronephrosis	yes	inferior	single	spinal	tubeless	no	60	3	no	no
216	female	51-70	52	26.67	No hydronephrosis	yes	inferior	single	spinal	small tube	no	90	7	no	no
217	male	51-70	40	25.95	No hydronephrosis	no	inferior	single	spinal	tubeless	no	120	3	no	no
218	male	51-70	60	23.88	No hydronephrosis	yes	inferior	single	spinal	small tube	no	120	3	no	no
219	female	51-70	90	19.82	No hydronephrosis	no	other than inferior	single	spinal	small tube	no	120	3	no	bleeding
220	female	51-70	50	19.82	No hydronephrosis	yes	inferior	single	spinal	small tube	yes	60	3	no	bleeding
221	female	51-70	45	24.65	No hydronephrosis	yes	inferior	single	spinal	small tube	no	30	3	no	bleeding
222	male	51-70	85	27.34	No hydronephrosis	no	inferior	single	spinal	tubeless	yes	75	4	no	no
223	male	51-70	65	31.25	No hydronephrosis	no	inferior	single	spinal	small tube	no	120	5	no	no
224	male	51-70	45	19.59	hydronephrosis	no	inferior	single	spinal	small tube	no	120	2	no	bleeding
225	female	51-70	65	20.81	No hydronephrosis	no	inferior	single	spinal	tubeless	yes	60	3	no	no
226	female	51-70	55	19.98	hydronephrosis	no	inferior	single	spinal	tubeless	yes	90	8	no	no
227	male	51-70	70	21.45	No hydronephrosis	yes	inferior	single	spinal	small tube	no	120	3	no	bleeding
228	female	51-70	51	19.56	hydronephrosis	no	inferior	single	spinal	small tube	no	90	5	no	no
229	female	? 71	45	31.11	hydronephrosis	no	inferior	single	spinal	tubeless	yes	60	3	no	no
230	male	? 71	60	22.04	No hydronephrosis	yes	inferior	single	spinal	small tube	no	210	3	no	no
231	male	51-70	35	23.38	No hydronephrosis	no	other than inferior	single	spinal	small tube	yes	60	5	no	no
232	female	31-50	40	28.65	hydronephrosis	no	inferior	single	spinal	tubeless	no	90	3	no	no
233	male	51-70	21	25.39	No hydronephrosis	yes	inferior	single	spinal	tubeless	no	90	3	no	no
234	female	31-50	70	20.76	No hydronephrosis	yes	inferior	single	spinal	tubeless	yes	90	6	no	no
235	female	18-30	25	23.05	hydronephrosis	no	inferior	single	spinal	small tube	yes	90	4	no	no
236	female	31-50	22	23.23	No hydronephrosis	no	inferior	single	spinal	small tube	yes	60	4	no	no
237	female	51-70	80	22.51	No hydronephrosis	yes	inferior	single	spinal	small tube	no	120	3	yes	no
238	male	51-70	24	22.37	No hydronephrosis	no	other than inferior	single	spinal	tubeless	yes	60	3	yes	no
239	male	18-30	25	24.01	No hydronephrosis	no	inferior	single	spinal	tubeless	yes	60	3	no	no
240	female	51-70	42	20.76	No hydronephrosis	no	inferior	single	spinal	tubeless	no	60	3	no	no
241	female	51-70	34	22.66	hydronephrosis	no	inferior	single	spinal	small tube	yes	60	3	no	no
242	male	51-70	32	30.47	hydronephrosis	no	inferior	single	spinal	small tube	yes	90	2	no	no
243	female	51-70	38	25.48	hydronephrosis	no	inferior	single	spinal	small tube	yes	90	4	yes	urine leakage at the operative wound
244	female	51-70	75	28.89	No hydronephrosis	no	inferior	single	spinal	tubeless	no	120	2	yes	no
245	male	31-50	43	21.48	No hydronephrosis	yes	inferior	single	spinal	small tube	no	150	4	no	no
246	female	31-50	27	17.78	No hydronephrosis	no	inferior	single	spinal	tubeless	no	60	4	no	no
247	male	31-50	22	27.68	No hydronephrosis	no	other than inferior	single	spinal	small tube	yes	60	4	no	no
248	male	31-50	62	19.72	hydronephrosis	no	inferior	single	spinal	small tube	no	180	15	no	bleeding
249	male	31-50	37	26.17	hydronephrosis	yes	inferior	single	spinal	tubeless	yes	60	3	no	no
250	male	31-50	56	22.49	No hydronephrosis	no	inferior	single	spinal	small tube	yes	60	3	no	no
251	male	31-50	62	19.72	hydronephrosis	no	inferior	single	spinal	small tube	no	180	14	no	no
252	male	31-50	50	27.16	hydronephrosis	yes	inferior	single	spinal	tubeless	no	80	4	no	no
253	female	51-70	35	25.48	hydronephrosis	no	inferior	single	spinal	small tube	yes	90	3	no	no
254	male	31-50	18	33.66	hydronephrosis	no	inferior	single	spinal	tubeless	yes	60	3	no	no
255	male	51-70	35	23.38	hydronephrosis	no	inferior	single	spinal	small tube	yes	60	4	no	no
256	male	31-50	90	29.41	No hydronephrosis	no	inferior	single	spinal	small tube	no	100	6	no	bleeding
257	female	51-70	75	28.89	No hydronephrosis	no	inferior	single	spinal	tubeless	no	90	3	no	no
258	male	51-70	45	19.59	hydronephrosis	no	inferior	single	spinal	small tube	no	120	1	no	no
259	female	51-70	145	19.82	No hydronephrosis	no	inferior	single	spinal	small tube	no	120	2	no	no
260	male	31-50	84	21.48	hydronephrosis	no	inferior	single	spinal	tubeless	no	60	2	no	no
261	female	51-70	105	23.11	hydronephrosis	no	inferior	single	spinal	tubeless	no	60	2	no	no
262	male	31-50	27	24.22	hydronephrosis	no	inferior	single	spinal	tubeless	yes	60	3	no	no
263	male	31-50	22	27.68	No hydronephrosis	no	other than inferior	single	spinal	tubeless	yes	60	3	no	no
264	female	51-70	50	19.82	No hydronephrosis	no	inferior	single	spinal	small tube	yes	60	2	no	no
265	female	51-70	71	19.56	hydronephrosis	no	inferior	single	spinal	small tube	yes	90	4	no	no
266	female	18-30	77	23.05	hydronephrosis	no	inferior	single	spinal	tubeless	yes	90	4	no	no
267	female	31-50	70	20.76	No hydronephrosis	no	inferior	single	spinal	tubeless	yes	90	6	no	no
268	female	31-50	40	28.65	hydronephrosis	no	inferior	single	spinal	tubeless	no	90	3	no	no
269	male	51-70	21	25.39	No hydronephrosis	yes	inferior	single	spinal	tubeless	no	90	4	no	no
270	female	? 71	45	31.11	hydronephrosis	no	inferior	single	spinal	tubeless	yes	60	2	no	no
271	female	51-70	35	20.81	hydronephrosis	yes	inferior	single	spinal	tubeless	no	60	1	no	no
272	female	31-50	73	18.73	No hydronephrosis	yes	inferior	single	spinal	tubeless	yes	90	4	no	no
273	female	51-70	80	22.51	No hydronephrosis	yes	inferior	single	spinal	small tube	no	120	2	yes	no
274	female	31-50	30	17.78	No hydronephrosis	no	inferior	single	spinal	tubeless	no	60	3	no	no
275	female	51-70	96	20.81	No hydronephrosis	no	inferior	single	spinal	tubeless	yes	60	3	no	no
276	male	51-70	22	34.89	No hydronephrosis	no	inferior	single	spinal	small tube	yes	45	1	no	no
277	female	31-50	30	22.04	hydronephrosis	no	inferior	single	spinal	small tube	yes	60	4	no	no
278	male	31-50	40	24.52	No hydronephrosis	yes	inferior	single	spinal	small tube	yes	60	2	no	no
279	female	31-50	35	25.39	hydronephrosis	no	inferior	single	spinal	tubeless	yes	90	2	yes	no
280	female	31-50	46	25.16	No hydronephrosis	no	inferior	single	spinal	tubeless	yes	60	5	no	no
281	male	51-70	32	23.03	No hydronephrosis	no	inferior	single	spinal	tubeless	yes	45	2	no	no
282	male	51-70	22	20.2	No hydronephrosis	no	inferior	single	spinal	small tube	yes	45	5	no	no
283	male	51-70	55	27.68	hydronephrosis	yes	inferior	single	spinal	small tube	no	60	6	yes	no
284	male	31-50	30	22.99	No hydronephrosis	no	inferior	single	spinal	small tube	yes	60	4	yes	no
285	female	51-70	36	26.95	hydronephrosis	no	inferior	single	spinal	small tube	yes	60	4	no	no
286	male	31-50	44	23.03	hydronephrosis	no	inferior	single	spinal	small tube	yes	45	4	no	no
287	male	31-50	20	31.22	hydronephrosis	no	inferior	single	spinal	tubeless	yes	45	3	no	no
288	female	51-70	40	21.3	hydronephrosis	no	inferior	single	spinal	tubeless	yes	60	2	no	no
289	male	51-70	49	27.01	No hydronephrosis	no	inferior	single	spinal	tubeless	yes	75	3	no	no
290	female	31-50	27	23.14	hydronephrosis	no	other than inferior	single	spinal	small tube	yes	120	3	no	no
291	female	51-70	98	23.11	hydronephrosis	no	inferior	single	spinal	tubeless	no	60	2	yes	no
292	male	51-70	157	17.72	No hydronephrosis	no	inferior	single	spinal	tubeless	yes	60	3	no	no
293	male	51-70	62	28.7	No hydronephrosis	no	inferior	single	spinal	small tube	yes	60	8	no	no
294	female	51-70	69	22.59	hydronephrosis	no	inferior	single	spinal	tubeless	yes	40	4	no	no
295	male	51-70	64	25.1	No hydronephrosis	no	other than inferior	single	spinal	tubeless	no	60	3	no	no
296	female	31-50	155	13.67	No hydronephrosis	no	inferior	single	spinal	tubeless	no	180	6	yes	no
297	male	31-50	103	23.44	hydronephrosis	no	inferior	single	spinal	tubeless	yes	60	2	no	no
298	male	31-50	35	22.32	hydronephrosis	yes	inferior	single	spinal	tubeless	yes	45	2	no	no
299	male	31-50	64	27.34	No hydronephrosis	no	inferior	single	spinal	tubeless	yes	100	2	no	no
300	male	31-50	58	22.49	No hydronephrosis	no	inferior	single	spinal	small tube	yes	50	4	no	no
301	male	51-70	50	23.44	hydronephrosis	no	inferior	single	spinal	small tube	yes	60	3	no	no
302	female	31-50	43	27.63	No hydronephrosis	no	inferior	single	spinal	tubeless	yes	75	3	no	no
303	male	51-70	72	23.03	No hydronephrosis	no	inferior	single	spinal	tubeless	yes	45	2	no	no
304	male	51-70	35	23.03	No hydronephrosis	yes	inferior	single	spinal	tubeless	yes	60	3	no	no
305	male	51-70	10.4	25.2	No hydronephrosis	no	inferior	single	spinal	small tube	yes	120	3	yes	bleeding
306	female	31-50	28	23.05	hydronephrosis	no	inferior	single	spinal	tubeless	yes	120	2	no	no
307	female	51-70	35	26.49	hydronephrosis	no	inferior	single	spinal	tubeless	yes	60	8	no	no
308	male	51-70	125	23.14	hydronephrosis	yes	other than inferior	single	spinal	small tube	no	60	2	no	no
309	female	51-70	124	21.78	No hydronephrosis	no	inferior	single	spinal	small tube	yes	110	5	no	no
310	male	31-50	42	19.83	hydronephrosis	no	inferior	single	spinal	tubeless	yes	90	2	no	no
311	male	51-70	64	23.88	hydronephrosis	no	inferior	single	spinal	tubeless	no	90	3	no	no
312	female	51-70	128	23.31	hydronephrosis	yes	inferior	single	spinal	tubeless	yes	75	3	no	no
313	female	51-70	105	23.88	hydronephrosis	yes	inferior	single	spinal	small tube	no	210	7	no	no
314	male	51-70	22	34.89	No hydronephrosis	no	inferior	single	spinal	small tube	yes	45	1	no	no
315	male	31-50	72	24.52	No hydronephrosis	yes	inferior	single	spinal	small tube	yes	60	2	no	no
316	male	51-70	62	28.7	No hydronephrosis	no	inferior	single	spinal	small tube	yes	60	8	no	no
317	female	51-70	36	26.56	hydronephrosis	no	inferior	single	spinal	small tube	yes	60	4	no	no
318	male	51-70	157	17.72	hydronephrosis	no	inferior	single	spinal	tubeless	yes	60	3	no	no
319	female	31-50	30	22.04	hydronephrosis	no	inferior	single	spinal	small tube	yes	60	4	no	no
320	female	31-50	35	25.39	hydronephrosis	no	inferior	single	spinal	tubeless	yes	90	2	yes	no
321	male	51-70	38	30.11	No hydronephrosis	yes	inferior	single	spinal	small tube	yes	60	4	no	no
322	female	31-50	45	26.67	hydronephrosis	no	inferior	single	spinal	small tube	yes	45	5	no	no
323	female	31-50	120	19.56	No hydronephrosis	no	inferior	single	spinal	tubeless	yes	120	5	no	no
324	male	51-70	56	20.77	No hydronephrosis	no	inferior	single	spinal	tubeless	yes	180	2	no	no
325	male	51-70	36	23.31	No hydronephrosis	yes	inferior	single	spinal	small tube	yes	45	3	no	no
326	male	31-50	59	24.01	No hydronephrosis	no	inferior	single	spinal	tubeless	no	90	5	no	no
327	male	51-70	70	26.17	No hydronephrosis	yes	inferior	single	spinal	tubeless	no	60	2	no	no
328	male	31-50	44	21.48	No hydronephrosis	yes	inferior	single	spinal	small tube	yes	90	3	yes	no
329	female	51-70	50	24.14	No hydronephrosis	no	inferior	single	spinal	small tube	no	90	4	no	no
330	male	51-70	32	27.34	No hydronephrosis	no	inferior	single	spinal	small tube	yes	45	10	yes	no
331	female	31-50	83	27.63	No hydronephrosis	no	other than inferior	multiple	spinal	tubeless	no	80	2	no	no
332	male	31-50	58	22.49	No hydronephrosis	no	inferior	single	spinal	small tube	yes	50	4	no	no
333	female	31-50	36	27.63	No hydronephrosis	no	inferior	single	spinal	tubeless	yes	75	3	no	no
334	male	51-70	35	23.44	No hydronephrosis	no	inferior	single	spinal	small tube	yes	60	3	no	no
335	male	51-70	50	25.71	No hydronephrosis	no	inferior	single	spinal	small tube	yes	100	3	no	no
336	female	31-50	38	17.78	No hydronephrosis	no	inferior	single	spinal	tubeless	yes	60	3	yes	no
337	female	51-70	28	22.48	No hydronephrosis	yes	inferior	single	spinal	small tube	yes	60	6	no	no
338	female	51-70	56	17.19	No hydronephrosis	yes	inferior	single	spinal	small tube	no	180	26	yes	no
339	female	51-70	45	20.76	No hydronephrosis	no	inferior	single	spinal	tubeless	yes	45	2	no	no
340	female	31-50	30	31.11	No hydronephrosis	no	inferior	single	spinal	tubeless	yes	50	3	no	no
341	female	31-50	9	21.81	No hydronephrosis	yes	inferior	single	spinal	tubeless	yes	60	3	no	no
342	male	51-70	45	25.26	No hydronephrosis	no	inferior	single	spinal	small tube	yes	40	3	no	no
343	male	51-70	55	27.68	No hydronephrosis	yes	inferior	single	spinal	small tube	no	60	5	yes	no
344	male	51-70	18	25.76	hydronephrosis	no	inferior	single	spinal	tubeless	yes	90	3	no	no
345	male	51-70	47	24.56	hydronephrosis	yes	inferior	single	spinal	small tube	no	60	3	yes	no
